# Supplementary material for: Small RNA Sequencing Analysis of miRNA Expression Reveals Novel Insihts into Root Formation under Root Restriction Cultivation in Grapevine (Vitis vinifera L.)
Source: Int J Mol Sci. 2020 May 15;21(10):3513. doi: 10.3390/ijms21103513 (PMC7278995; doi:10.3390/ijms21103513)
Supplement: Supplementary file 1 [file ijms-21-03513-s001.zip]

Archive with 11 entries (11 files):
- Figure S1.tif
- Figure S2.tif
- Figure S3.tif
- Figure S4.tif
- Figure S5.tif
- Figure S6.tif
- Table S4.xlsx
- Table S5.xls
- Table S3.xlsx
- Table S2.xlsx
- Table S1.xlsx
