# Supplementary material for: Small RNA Sequencing Analysis of miRNA Expression Reveals Novel Insihts into Root Formation under Root Restriction Cultivation in Grapevine (Vitis vinifera L.)
Source: Int J Mol Sci. 2020 May 15;21(10):3513. doi: 10.3390/ijms21103513 (PMC7278995; doi:10.3390/ijms21103513)
Supplement: Supplementary file 1 [file ijms-21-03513-s001.zip › Table S4.xlsx]

## Sheet: Sheet1
Table S4 The information of differentially expressed miRNAs between different cultivation and different cultivation stages.
Libraries	Categuries	Expression profiling	Number	Total number	miRNA with target	Target mRNAs	Sites
nR70 vs RR70	known	up-regulated	6	26	23	320	344
		down-regulated	4
	novel	up-regulated	8
		down-regulated	8
nR70 vs nR125	known	up-regulated	4	26	21	357	402
		down-regulated	9
	novel	up-regulated	6
		down-regulated	7
nR125 vs RR125	known	up-regulated	7	33	28	709	738
		down-regulated	10
	novel	up-regulated	7
		down-regulated	9
RR70 vs RR125	known	up-regulated	5	32	27	470	486
		down-regulated	5
	novel	up-regulated	13
		down-regulated	9
