# Supplementary material for: Small RNA Sequencing Analysis of miRNA Expression Reveals Novel Insihts into Root Formation under Root Restriction Cultivation in Grapevine (Vitis vinifera L.)
Source: Int J Mol Sci. 2020 May 15;21(10):3513. doi: 10.3390/ijms21103513 (PMC7278995; doi:10.3390/ijms21103513)
Supplement: Supplementary file 1 [file ijms-21-03513-s001.zip › Table S5.xls]

## Sheet: Sheet1
Table S5 The primers and accession number of genes used in this study.
Gene name	Accension number	Forward primers	Reverse primers
		5’-3’	5’-3’
vvimiR160a	MI0006496	TCTGCCTGGCTCCCTGAAT	GGCCTGCATGACTCCTCTG
vvimiR160b	MI0006497	TTGTTCTGCCTGGCTCCCT	TTTCGCCTGCTTGACTCCC
vvimiR160c	MI0006498	GTGCCTGGCTCCCTGTATG	TGGGTATGCTTGGCTCCTC
vvimiR160d	MI0006499	TACATGCCTGGCTCCCTGT	CGCGAAGGCTACCAATCCT
vvimiR160e	MI0006500	CATATATGCCTGGCTCCCT	TCATACGCCATCCACGAAG
VvGAPDH	XM_002263109.3	TTCTCGTTGAGGGCTATTCCA	CCACAGACTTCATCGGTGACA
