# Supplementary material for: Small RNA Sequencing Analysis of miRNA Expression Reveals Novel Insihts into Root Formation under Root Restriction Cultivation in Grapevine (Vitis vinifera L.)
Source: Int J Mol Sci. 2020 May 15;21(10):3513. doi: 10.3390/ijms21103513 (PMC7278995; doi:10.3390/ijms21103513)
Supplement: Supplementary file 1 [file ijms-21-03513-s001.zip › Table S3.xlsx]

## Sheet: Sheet1
Table S3 The information of predicted grapevine specific miRNA.
Provisional id	Mature sequence	Length	Loc_miRNA	Strand
1_21169	CAGCUUCCGGUUGUUCCUCCC	21	Chr1：3865856—3865934	+
1_21422	AAAGUGUCGGCCGAUUUCACUGGG	24	Chr1：9687201—9687265	+
4_22792	UAUGGGUGGUGGUGCAUGC	19	Chr4：1322398—1322450	+
4_22993	AUUAAUUGUUCCCACCGCUCU	21	Chr4：6524877—6524940	+
4_22995	AUUAAUUGUUCCCACCGCUCU	21	Chr4：6530312—6530373	+
5_30835	GGGUCUUUGGGUUCUUAC	18	Chr5：5725941—5725990	+
6_13011	UGCUGUGAUGAGAUGACUU	19	Chr6：21297823—21297909	+
9_20003	UUCUGGUGGUCAAGGCGGU	19	Chr9：1879496—1879571	-
9_20843	UUCUGCUAAAGUCAUCUGCCUCU	23	Chr9：19092814—19092877	-
9_20847	UUGCUGAGAGAGUCGUCUGCC	21	Chr9：19105543—19105605	-
10_3737	CUACAUCAGAGAACUCCGUUUA	22	Chr10：649646—649721	-
13_random_514	CAGACCCAUGCUUGCAAGUC	20	Chr13_random:839543—839619	+
14_36199	CGGCGUAGACUAGUAGUUGGGG	22	Chr14：18830141—18830225	+
15_8867	UGGGCUGGCAGCACCACC	18	Chr15：8020635—8020671	+
15_8868	UGGGCUGGCAGCACCACC	18	Chr15：8020635—802067Chr1：	+
16_14214	CUUUUGUUUCUUCGUGUCGGU	21	Chr16：18836666—18836723	+
16_14216	CUUUUGUUUCUUCGUGUCGGU	21	Chr16：18867639—18867696	+
17_2590	CGACUGGUUGAGAUAAGGAAAAUC	24	Chr17：6348042—6348107	-
17_random_218	UUGGUCUCUUGCCAUCUUCUC	21	Chr17_random:586539—586618	-
19_24713	AGAUUUUGGGUUGACUGA	18	Chr19：6619569—6619633	+
19_25758	UGAAACUGCGGAUGGCUC	18	Chr19：6132895—6132946	-
Un_39304	ACAAGACUUAGGAAGAAUGCACCU	24	ChrUn：42515659—42515746	+
Un_40398	CGGCGUCGUACAGGAAUGC	19	ChrUn：25828665—25828767	-
