# Supplementary material for: Small RNA Sequencing Analysis of miRNA Expression Reveals Novel Insihts into Root Formation under Root Restriction Cultivation in Grapevine (Vitis vinifera L.)
Source: Int J Mol Sci. 2020 May 15;21(10):3513. doi: 10.3390/ijms21103513 (PMC7278995; doi:10.3390/ijms21103513)
Supplement: Supplementary file 1 [file ijms-21-03513-s001.zip › Table S2.xlsx]

## Sheet: Sheet1
Table S2 The information of predicted unconserved grapevine miRNA after alignment with mature sequence in miRbase with default parameters.
Provisional id	Mature sequence	Length	Loc_miRNA	miRBase alignment	Query alignment	Subject alignment	Strand	Score	Evalue
1_21150*	AGAUGCCUCCCCCAUCCGGAUGUG	24	Chr1:3295297—329535Chr3:+	ath-miR447c-3p	9-24	2-17	+	62	8.4
1_21253	CUAGUUAAUCGGUCGGUCGGAACU	24	Chr1:5645960—564603Chr6:+	rno-miR-341	4-20	4-20	+	67	3.2
1_21376	AAAUGACUGUCAUACCCUUGGAGU	24	Chr1:8369661—83697Chr14:+	ami-miR-148b-5p	7-22	6-21	+	62	8.4
2_4320	AGGCGUGCAAAGGUUUCCUCGGG	23	Chr2:365861—36590Chr3:+	dme-miR-9374-5p	4-21	1-18	+	63	6.4
2_4835	AGUUCUUGGUCUGUGAAGAUGCGU	24	Chr2:15297497—1529758Chr6:+	bdi-miR7774-5p	7-21	5-19	+	66	3.9
3_6256*	GUGGGUCCCAUUGAGUUCU	19	Chr3:614719—61478Chr9:-	ssa-miR-430b-3p	1-16	1-16	-	62	7.7
3_6285	UGGAGGACACCGCUGAGGAUU	21	Chr3:1067455—1067540:-	hsa-miR-2682-3p	2-19	5-22	-	63	6.4
3_6487	GUCGAUAUGCCCGAGUGGUUAAGG	24	Chr3:6034913—603498Chr4:-	bmo-miR-3213-3p	4-20	2-18	+	67	3.2
4_23511	CUUCCUUGGUGGCGUUGGUUU	21	Chr4:21715245—21715300:+	dre-miR-181d-5p	2-21	5-24	+	64	5.3
4_23832*	CAUGCCAUGAUUGCCAGCCCUCUCU	25	Chr4:6410414—641047Chr9:-	ssc-miR-10383	8-27	1-20	-	64	5.4
4_24249*	UAUGGUGGUUAUUCCGAUA	19	Chr4:20892752—2089279Chr5:-	oni-miR-10684	1-19	1-19	-	68	2.7
5_30762*	AGUUGAGGGGAGUGGUGGG	19	Chr5:3373096—337314Chr2:+	bta-miR-2297	4-17	1-14	+	61	9
5_30836	UGGGUCUUUGGGUUCUUAC	19	Chr5:5725971—57260Chr19:+	prd-miR-7970-3p	1-16	3-18	+	62	7.7
5_31250	CUGGUGACUACGGCUUUGACUGUU	24	Chr5:19574783—1957483Chr9:+	asu-miR-7-3p	2-18	4-20	-	67	3.2
5_31955	UUACACAGAGAGAUGACGGUGG	22	Chr5:6820743—682080Chr8:-	mdm-miR7122a	1-22	1-22	+	74	0.85
5_32181	CGGAGAAGACACAAUGGAGCU	21	Chr5:15017543—150176Chr11:-	dqu-miR-11661-5p	4-21	2-19	+	72	1.1
5_32592	CAUUAUGUUGAUUUCUUUGUU	21	Chr5:22564479—2256456Chr2:-	bmo-miR-2763-3p	2-19	2-19	+	72	1.1
5_32700	UUAGAUGAUCAUCAACAAACA	21	Chr5:24742137—247422Chr15:-	ghr-miR827a	1-21	1-21	+	96	0.012
6_12339	CAUUUAUGGGUGCUGCUGUCC	21	Chr6:793659—7937Chr13:+	oni-miR-10738	8-20	2-14	+	65	4.4
6_12410	AAAAACCGGUCUUAGAGUUCCUUU	24	Chr6:2555247—25553Chr12:+	gma-miR4359a	4-23	5-24	-	64	5.8
6_12415*	AUGUUACCGUCUGUACCAUAAUGC	24	Chr6:2610075—261013Chr8:+	pte-miR-11963a-5p	2-19	5-22	+	72	1.2
6_12455	UUGAGCUUAGAUAUGGGCUGGUGG	24	Chr6:3036200—303629Chr2:+	prd-miR-7880c-3p	3-18	6-21	-	62	8.4
6_12705	UGAGGUUGGCUUAGAAGC	18	Chr6:12457211—1245728Chr9:+	bdi-miR5185l-3p	2-18	5-21	+	67	3.2
6_12706	UGAGGUUGGCUUAGAAGC	18	Chr6:12457271—1245732Chr9:+	bdi-miR5185l-3p	2-18	5-21	+	67	3.2
6_13041	UGCCGGAACCCUCACUGCUAU	21	Chr6:1184267—118434Chr6:-	ssl-miR948	3-20	3-20	-	63	6.4
7_10505	GUUCUACAGUCCGAUUCAC	19	Chr7:1887692—188775Chr3:+	hsa-miR-3168	1-14	3-16	+	61	9.3
7_10540	AAAGUGGGAAAGGAUGUG	18	Chr7:2328147—232820Chr2:+	hsa-miR-6758-5p	1-18	2-19	+	63	6.8
7_11785	AAAUGACCGUCAUGCCCUGAGAGU	24	Chr7:9895424—989547Chr2:-	bfl-miR-4859-5p	2-17	7-22	-	62	8.4
7_12036	CAGACUCGCCGGUCUAACUGCAGU	24	Chr7:16486553—1648663Chr3:-	gsa-miR-9404-3p	1-18	4-21	-	63	7
8_15889	UUGAGCUCAUCUAUUGAAAAAAU	23	Chr8:3265541—32656Chr16:-	lja-miR11168-5p	3-16	10-23	-	61	9.4
8_16163	UCAAUGUAACCUUGGGAGCUG	21	Chr8:15176058—1517612Chr9:-	atr-miR8588	7-20	4-17	-	61	9.4
9_19400*	UUGCGUGUGGUCGCCAGAAUU	21	Chr9:8354300—835434Chr4:+	mmu-miR-3077-3p	2-20	4-22	+	77	0.48
9_19464	AGAAAAGUGGUUGAACUGGACGGU	24	Chr9:9582377—958244Chr5:+	ppc-miR-8217-5p	3-18	5-20	-	62	8.4
9_20850	AGGCAGAAUGACGGUAGCAGAGAG	24	Chr9:19106874—1910693Chr5:-	pal-miR-9996-5p	2-16	3-17	-	66	3.9
10_3276	GGUCUCGUAGCUCAGUUGG	19	Chr10:6212937—621300Chr5:+	gga-miR-1692	7-19	2-14	+	65	4.3
10_3385*	UGGGUGGCGUGGCUCCUAGAG	21	Chr10:7915109—791516Chr6:+	hpo-miR-5915-3p	2-17	3-18	-	62	8.4
11_6908	AACAGGCUCUUAUUCUACUGAUGU	24	Chr11:1832418—183247Chr5:+	oni-miR-10876	2-21	2-21	+	73	1
11_7204	AUCCCGUACUCACUCGAGCUAAGC	24	Chr11:10359313—1035936Chr1:+	tgu-miR-1729-5p	1-19	1-19	+	68	2.7
11_7452	GGCAAGUUGACUUGACUCAGU	21	Chr11:16399645—163997Chr14:+	sko-miR-4832	1-13	6-18	-	65	4.4
11_7456	GGCAAGUUGACUUGACUCAGU	21	Chr11:16415208—1641527Chr7:+	sko-miR-4832	1-13	6-18	-	65	4.4
11_7691*	AUGGAGCUUGGUCUGGUCAAGACA	24	Chr11:1666010—166607Chr5:-	hsa-miR-3128	15-28	7-20	-	61	9.6
11_7993	UUUGCUGCUCCUCUGGUACUGUUU	24	Chr11:8205904—820596Chr2:-	efu-miR-9186g	1-23	1-23	+	70	1.8
11_8530	CAUUUUGGAGUCCUAAAGAGCAUG	24	Chr11:19800811—1980086Chr9:-	mdo-miR-7299-3p	4-18	1-15	+	66	3.9
11_random_23*	UUGGUGCUGCAUUUCCUAAGA	21	Chr11_random:17359—174Chr17:-	ppc-miR-8231-3p	5-22	3-20	+	63	7
12_18795	UUUGUGUGCUUGAUGUUUGAUU	22	Chr12:20938127—209382Chr12:-	bta-miR-2423	2-18	1-17	+	67	3.3
13_26542	UCUGUUUUGAUGGUUGGGAUC	21	Chr13:2141041—214112Chr8:+	dqu-miR-375-5p	3-21	5-23	-	68	2.5
13_26650	UUGGAGGAAGGUGGGGAU	18	Chr13:3528025—352807Chr6:+	pal-miR-9989-3p	2-18	3-19	+	67	3.2
13_27193	CUCGGCCUAGCUUUGCAAGUU	21	Chr13:14290298—1429037Chr4:+	pxy-miR-8524-3p	5-20	7-22	-	62	7.8
13_29181	UGGUGUUUGGAUGAACUGGUA	21	Chr13:13572234—1357230Chr9:-	mdm-miR11011b	1-17	3-19	-	85	0.095
13_29345	AACUGUGGCUUUGACGGUGUA	21	Chr13:17180793—1718087Chr2:-	mdo-miR-7379-3p	8-21	8-21	+	61	9.4
13_29994	UGUGUGUGUAUCGUUGUCCCG	21	Chr13:21364312—2136439Chr8:-	mmu-miR-669k-5p	3-17	7-21	+	66	3.6
13_30248*	AGGGAUAUAACUCAGCGU	18	Chr13:22239339—2223942Chr3:-	gsa-miR-9396-3p	5-20	4-19	+	62	8.5
14_36420	AGGGUUUUCUUUUCUCUGCGAGGU	24	Chr14:24532092—24532150:+	mdo-miR-7274-3p	5-23	6-24	+	68	2.7
14_36533	ACGUCCCCAGGAUUCGAACUUGGG	24	Chr14:27797588—2779767Chr9:+	pma-miR-100b	5-24	3-22	+	73	1
14_36566	UCUGUCGCAGGAGAGAUGAUGC	22	Chr14:28620640—2862072Chr4:+	vca-miR391-5p	5-22	2-19	+	90	0.04
14_37031	AUGUGAGAAUUUCCGUCCGGGUGG	24	Chr14:8911568—891162Chr4:-	hsa-miR-1180-5p	9-24	5-20	-	62	8.4
14_37655	CUGAACUCUCUCCCUCAUGGCC	22	Chr14:24560629—24560720:-	mes-miR1446	1-18	3-20	+	90	0.04
15_10412	UGACUGCCAUGGCUUUCAUGC	21	Chr15:19672544—196726Chr17:-	aae-miR-71-3p	1-20	3-22	+	64	5.3
15_8747	AAUCCUGGGGAGGCCACUCUGG	22	Chr15:4889639—488970Chr1:+	cpo-miR-12077-3p	10-22	5-17	+	65	4.8
15_9185	AAGGAUUUGGGUCAUUGUGGGUCC	24	Chr15:14711936—1471200Chr4:+	bra-miR9559-5p	3-20	4-21	+	72	1.2
15_9532	UUUGAUAAGAAAGAGCUGGUC	21	Chr15:584415—584500:-	oni-miR-10883	3-20	3-20	-	63	6.4
15_9771	UGCAUUGGUCGUCCCAUCAUCUCU	24	Chr15:6210329—62104Chr18:-	cpi-miR-9586-5p	5-24	1-20	+	64	5.8
15_9925	AACGGCUGGGGGCUCUGAAGCUGC	24	Chr15:10600787—1060083Chr6:-	pal-miR-10018-3p	2-23	2-23	+	74	0.85
16_13765	AAGGCAGGGCUAGUGACUGGAGU	23	Chr16:3225744—32258Chr10:+	mmu-miR-1970c-3p	1-18	1-18	+	63	6.4
16_14201	AGAGGUGCUGGGUUCAUUUGA	21	Chr16:18535594—1853566Chr5:+	gga-miR-1465	1-17	5-21	+	67	3
16_14542	AUUUGCACCCGGAUGUGCGCCGCC	24	Chr16:9331687—933174Chr1:-	bmo-miR-2763-3p	1-18	2-19	-	63	6.4
17_1789	UUUCCCAUGCACAGAACUCUC	21	Chr17:5921450—592152Chr4:+	hsa-miR-2116-3p	3-21	3-21	+	68	2.5
17_1792	UCCCAGGAGAGAUGGCACCUGC	22	Chr17:5927889—592795Chr4:+	mtr-miR5225b	1-22	1-22	+	83	0.15
17_1794	UCCCAGGAGAGAUGGCACCUGC	22	Chr17:5928113—592817Chr8:+	mtr-miR5225b	1-22	1-22	+	83	0.15
17_random_205*	UUGGUCUCUUGCCAUCUUCUC	21	Chr17_random:586541—586620:+	hpo-miR-5906-3p	4-21	5-22	-	63	6.4
18_33385	CGAGCUUGGAUUCGGAUUGGAGGU	24	Chr18:14663925—1466399Chr4:+	fve-miR11305	2-16	7-21	-	66	3.9
18_34093	AAAUGAUGAUCUCAGUGGAAACUU	24	Chr18:28516909—2851698Chr8:+	pab-miR11568	4-21	1-18	-	63	7
18_34950	UAAGUCACUGCCAGAACCUUG	21	Chr18:21856661—2185670Chr8:-	aae-miR-263a-3p	2-17	4-19	-	62	7.8
18_34960	UAAGUCACUGCCAGAACCUUG	21	Chr18:21909744—2190979Chr1:-	aae-miR-263a-3p	2-17	4-19	-	62	7.8
18_35200	UCGAGAGGGUUUGUUUUGAGU	21	Chr18:26466276—2646632Chr4:-	hsa-miR-1205	6-20	6-20	+	66	3.6
18_random_1339	CCGGAUGUGGUGGAACUGG	19	Chr18_random:2100825—210086Chr4:-	bta-miR-2463	1-18	1-18	+	63	6.3
18_random_1487	UGGUGUUUGGAUGAACUGGUA	21	Chr18_random:4839302—483937Chr7:-	mdm-miR11011b	1-17	3-19	-	85	0.095
19_25762	UCAUGGAAGCUGCUGAUGG	19	Chr19:6245289—6245360:-	hpo-miR-10088-3p	2-17	7-22	-	62	7.7
19_25927	AUUUGCACCCGGAUGUGCGCCGCC	24	Chr19:11904551—119046Chr16:-	bmo-miR-2763-3p	1-18	2-19	-	63	6.4
19_26144	CUCAGCUGGUAUAUAAUGAU	20	Chr19:20320079—2032013Chr1:-	mml-miR-944	1-20	3-22	-	64	5.8
Un_38155	UCAGAGGCUGUGAUCUGUUGG	21	ChrUn:14055753—1405582Chr2:+	oha-miR-7-3-3p	5-20	2-17	-	71	1.4
Un_40101*	UGAGUGGCCAUGACUCGUGUUGAU	24	ChrUn:18733626—1873370Chr7:-	efu-miR-9246c	5-23	1-19	+	68	2.8
