# Supplementary material for: Small RNA Sequencing Analysis of miRNA Expression Reveals Novel Insihts into Root Formation under Root Restriction Cultivation in Grapevine (Vitis vinifera L.)
Source: Int J Mol Sci. 2020 May 15;21(10):3513. doi: 10.3390/ijms21103513 (PMC7278995; doi:10.3390/ijms21103513)
Supplement: Supplementary file 1 [file ijms-21-03513-s001.zip › Table S1.xlsx]

## Sheet: Sheet1
Table S1 The information of the predicted novel miRNA aligned with miRVIT database.
Provisional id	Mirvit	Mirdeep2 score	Annoation
19_24831	vvi_miC1042-5p	1958.7	vvi_miC1042-5p partially complementary to vvi-miR3632-3p.
1_21167	vvi_miC1039-5p	896.7	vvi_miC1039-3p sequence similar to known vvi_miR482
Un_39994	vvi_miC351-5p	345.2	Sequence similar to known vvi-miR477a
6_13658	vvi_miC1038h_V1-5p	236.8	Sequence similar to known vvi-miR477a. Variants of vvi_miC1038h-3p
19_26046	vvi_miC1038f-5p	161.8	Sequence similar to known vvi-miR477a
19_25033	vvi_miC1038g_V1-5p	133.3	Sequence similar to known vvi-miR477a
17_2431	vvi_miC413-5p	96.6	vvi_miC413-3p in tandem with the known vvi-miR159c
14_37655	vvi_miC350-3p	92.8	Variant of vvi_miC350-3p in the same locus
5_31955	vvi_miC137-5p	77.6	NA
5_32700	vvi_miC132-3p	46.6	NA
14_36566	vvi_miC1049-5p	24.1	Sequence similar to known vvi-miR3627-5p
17_1792	vvi_miC1050a-5p	5.6	Sequence similar to known vvi-miR3627-5p
19_26048	vvi_miC1038d-5p	5.5	Sequence similar to known vvi-miR477a
9_20847	vvi_miC216-5p	5.3	NA
14_37516	vvi_miC1075-5p	1.9	Sequence similar to vvi-miR3633b-3p
4_22993	vvi_miC104-3p	1.5	NA
8_16163	vvi_miC192-5p	0.7	NA
1_21169	vvi_miC26-3p	0.2	vvi_miC26-3p in tandem with vvi_miC1067-3p
